# Supplementary material for: Pan-Piscine Orthoreovirus (PRV) Detection Using Reverse Transcription Quantitative PCR
Source: Pathogens. 2021 Nov 27;10(12):1548. doi: 10.3390/pathogens10121548 (PMC8707331; doi:10.3390/pathogens10121548)
Supplement: Supplementary file 1 [file pathogens-10-01548-s001.zip]

Archive with 1 entries (1 files):
- pathogens-1463807-supplementary.xlsx
