# Supplementary material for: Pan-Piscine Orthoreovirus (PRV) Detection Using Reverse Transcription Quantitative PCR
Source: Pathogens. 2021 Nov 27;10(12):1548. doi: 10.3390/pathogens10121548 (PMC8707331; doi:10.3390/pathogens10121548)
Supplement: Supplementary file 1 [file pathogens-10-01548-s001.zip › pathogens-1463807-supplementary.xlsx]

## Sheet: Table S1. Primers Probe Sets
Table S1. Primer and probe sequences targeting the 5' end of the M2 segment of Piscine Orthoreovirus (PRV) 1, 2, and 3. Degenerate bases are in bold and underlined. Tm: melting temperature, FAM: 6-carboxy fluorescein, MGBNFQ: minor groove binding non-fluorescent quencher.
Target Location	Set ID	Primer/Probe Name	Nucleotide Sequence (5’3’)	Tm (°C)	GC (%)	Amplicon (bp)
PRV M2	Set #1	28F	TGGGTAACTATCAGACAAGTAACAAC	58.8	39	85
		112R	GTAGARTCGAGTCCGCCTTCAG	60.5-62.1	57
		54P	FAM-CAATTTTGGGTAACTGGCGACGGCAATGA-MGBNFQ	68.2	48
PRV M2	Set #1.1	28F	TGGGTAACTATCAGACAAGTAACAAC	58.8	39	85
		112R-Y	GTAGAYTCGAGTCCGCCTTCAG	60.5-62.1	57
		54P	FAM-CAATTTTGGGTAACTGGCGACGGCAATGA-MGBNFQ	68.2	48
PRV M2	Set #2	28F	TGGGTAACTATCAGACAAGTAACAAC	58.8	39	86
		113R	CGTAGARTCGAGTCCGCCTTC	60.6-62.2	60
		54P	FAM-CAATTTTGGGTAACTGGCGACGGCAATGA-MGBNFQ	68.2	48
PRV M2	Set #3	19F	GCTTGACCATGGGTAACTATCAG	58.9	48	95
		113R	CGTAGARTCGAGTCCGCCTTC	60.6-62.2	60
		54P	FAM-CAATTTTGGGTAACTGGCGACGGCAATGA-MGBNFQ	68.2	48

## Sheet: Table S2. Initial Amplification
Table S2. Amplification efficiencies for detection of a PRV-1 sample using the pan-PRV primer/probe Sets 1, 2 and 3 targeting the PRV M2 segment compared to a previously established PRV-1 genotype specific assay targeting the L1 segment.
Target Location	Set ID	Primer/Probe Names	Primer Concentration (nM)	Probe Concentration (nM)	Slope	Initial Efficiency (%)
PRV M2	Set #1	28F, 112R, 54P	400	300	-3.43	95.87
PRV M2	Set #2	28F,113R, 54P	400	300	-3.79	83.74
PRV M2	Set #3	19F, 113R, 54P	400	300	-3.91	80.13
PRV-1 L1	PRV-1 L1	L1_2671F, L1_2729R, PisReoL1 (FAM)	400	300	-3.46	94.73

## Sheet: Table S3. Primer|Probe Optimiza
Table S3. Determination of optimal primers and probe concentrations for the pan-PRV Set #1 primers/probe through screening of a PRV-1 isolate. Optimal primer and probe concentrations are highlighted in bold.
Target Location	Set ID	Primer/Probes used	Assessment of	Assay	Forward and Reverse Primer Concentration (nM)	Probe Concentration (nM)	Slope	qPCR Efficiency (%)
PRV M2	Set 1	28F, 112R	Primer Concentration	SYBR	200	-	-3.45	94.75
PRV M2	Set 1	28F, 112R	Primer Concentration	SYBR	400	-	-3.54	91.52
PRV M2	Set 1	28F, 112R	Primer Concentration	SYBR	600	-	-3.43	95.64
PRV M2	Set 1	28F, 112R	Primer Concentration	SYBR	800	-	-3.44	95.43
PRV M2	Set 1	28F, 112R, 54P	Probe concentration	TaqMan	600	200	-3.64	88.21
PRV M2	Set 1	28F, 112R, 54P	Probe concentration	TaqMan	600	300	-3.7	86.35
PRV M2	Set 1	28F, 112R, 54P	Probe concentration	TaqMan	600	400	-3.77	84.32
PRV M2	Set 1	28F, 112R, 54P	Probe concentration	TaqMan	600	500	-4.13	74.64

## Sheet: Table S4. Universal Detection
Table S4: Pan-PRV RT-qPCR amplification efficiencies for all known PRV genotypes.
PRV Genotype	Isolate	Isolate Country of Origin	Efficiency %	Slope	Dynamic Range
PRV-1b	NOR2012_V3621	Norway	102.28	-3.27	10^4-10 copies
PRV-1a	16-006	Western Canada	99.1	-3.34	10^5-10 copies
PRV-1a	r17_1227	Eastern Canada	94.15	-3.47	10^5-10 copies
PRV-2	-	Japan	95.26	-3.44	10^5-10 copies
PRV-3a	NOR-060214	Norway	88.64	-3.63	10^6-10 copies
PRV-3b	DK/PRV315	Denmark	93.45	-3.49	10^6-10 copies

## Sheet: Table S5. PRV M2 44 sequences
Table S6. List of 44 PRV isolate M2 segments used for the in silico analysis of primer/probe set #1.
PRV Genotype	Isolate	GenBank Accession (M2 Segment)	Host Species	Country of Origin
PRV-1a	16-005	MH347363	Atlantic Salmon	Canada
PRV-1a	16-011	MH347373	Atlantic Salmon	Canada
PRV-1a	A.3.2-153_G808	MH093954	Atlantic Salmon	Canada
PRV-1a	A.3.2-36_G609	MH093952	Atlantic Salmon	Canada
PRV-1a	A.3.2-69_G531	MH093953	Atlantic Salmon	Canada
PRV-1a	A.3.3-133_G444	MH093956	Atlantic Salmon	Canada
PRV-1a	A.3.3-19_G744	MH093955	Atlantic Salmon	Canada
PRV-1a	A.3.5-168_G860	MH093957	Atlantic Salmon	Canada
PRV-1a	B5690	KX851975	Atlantic Salmon	Canada
PRV-1a	B7274	KX851974	Atlantic Salmon	Canada
PRV-1a	BCJ19943_13	KT429734	Coho Salmon	Canada
PRV-1a	FO/1978/15	MK675876	Atlantic Salmon	Denmark: Faroe Islands
PRV-1a	FO/41/16	MK675886	Atlantic Salmon	Denmark: Faroe Islands
PRV-1a	J3542	MN106299	Atlantic Salmon	Labrador Sea, near Greenland
PRV-1a	J3575	MN106300	Atlantic Salmon	Labrador Sea, near Greenland
PRV-1a	J3611	MN106301	Atlantic Salmon	Labrador Sea, near Greenland
PRV-1a	NOR-1988	MK675866	Atlantic Salmon	Norway
PRV-1a	P.2-1_G577	MH093958	Chinook Salmon	Canada
PRV-1a	P.2-3_G460	MH093959	Chinook Salmon	Canada
PRV-1a	P.2-95_G383	MH093960	Chinook Salmon	Canada
PRV-1a	P.2-99_G772	MH093961	Chinook Salmon	Canada
PRV-1a	P.3-120_G417	MH093964	Chinook Salmon	Canada
PRV-1a	P.3-3_G729	MH093962	Chinook Salmon	Canada
PRV-1a	P.3-37_G446	MH093963	Chinook Salmon	Canada
PRV-1a	r17_1227	MW354844	Atlantic Salmon	Canada
PRV-1a	r17_631	MW354843	Atlantic Salmon	Canada
PRV-1a	VT02292012-163	KC795593	Atlantic Salmon	Canada
PRV-1a	VT02292012-167	KC795594	Atlantic Salmon	Canada
PRV-1a	VT06062012-358	KC715683	Atlantic Salmon	Canada
PRV-1a	VT06202012-371	KC776260	Atlantic Salmon	Canada
PRV-1a	WSKFH12_14	KT429754	Chinook Salmon	Canada
PRV-1b	50607	KR337477	Atlantic Salmon	Norway
PRV-1b	CGA280-05	NC_036470, KC795569	Atlantic Salmon	Chile
PRV-1b	NOR-2005/TT	MK675836	Atlantic Salmon	Norway
PRV-1b	NOR-2015/MS	MK675846	Atlantic Salmon	Norway
PRV-1b	NOR-2015/SSK	MK675856	Atlantic Salmon	Norway
PRV-1b	NOR2012_V3621	KY429947	Atlantic Salmon	Norway
PRV-2	-	LC145613	Coho Salmon	Japan
PRV-3a	NOR/060214	MG253811	Rainbow Trout	Norway
PRV-3b	ADLPRV3	MH229780	Coho Salmon	Chile
PRV-3b	DH/PRV-3	MK286552	Brown Trout (Salmo trutta fario)	Germany
PRV-3b	DK/95-8109	MW012880	Rainbow Trout	Denmark
PRV-3b	DK/PRV315	MW012860	Rainbow Trout	Denmark
PRV-3b	DK/PRV317	MW012870	Rainbow Trout	Denmark

## Sheet: Table S6. Reovirus, Host Ge (2
Table S6: Pan-PRV RT-qPCR exclusivity test using various salmon viruses, trout viruses and naive salmon nucleic acids. A Ct value of "Undetermined" corresponds to absence of target amplification.
Sample Screened	Source	Ct value
		Pan-PRV Assay	Pathogen Specific Assay
Aquareovirus A, Chum Salmon reovirus (CSRV)	Cell culture isolate	Undetermined	13.8693
Salmonid alphavirus (SAV)	Cell culture isolate	Undetermined	27.8377
Infectious pancreatic necrosis (IPNV)	Cell culture isolate	Undetermined	22.9556
Infectious salmon anemia virus (ISAV)	Cell culture isolate	Undetermined	33.765
Infectious hematopoietic necrosis virus (IHNV)	Cell culture isolate	Undetermined	24.881
Viral hemorrhagic septicemia (VHSV)	Cell culture isolate	Undetermined	24.31
Atlantic Salmon	Kidney	Undetermined	N/A
Chinook Salmon	Kidney	Undetermined	N/A
Chum Salmon	Fin	Undetermined	N/A
Pink Salmon	Kidney	Undetermined	N/A
Sockeye Salmon	Kidney	Undetermined	N/A
Piscine Orthoreovirus (PRV)	Blood	16.23	N/A

## Sheet: Table S7. In silico reoviruses
Table S7. Accession numbers for fish reoviruses assessed for cross reactivity with pan-PRV set #1 primers/probe.
Reovirus	Accession Numbers
Large Mouth Bass Reovirus	KU974953-KU974962 (KU974957 used in alignment)
Etheostoma Fonticola Aquareovirus (EFA), Aquareovirus	28218188, 28218223, 28218225 (used in alignment), 28218227, 28218228, 28218230, 28218232, 28218234, 28218236, 28218238, 28218240, 28218242
Chum Salmon Reovirus (CSRV), Aquareovirus A	3773155, 3773156, 3773157, 3829222, 3829225, 3829226, 3829227, 3829228, 3829229 (used in alignment)
Golden Shiner Reovirus (GSRV), Aquareovirus C	2648329-2648340 (2648334 used in alignment)
American Grass Carp Reovirus (AGCRV), Aquareovirus G	6218799-6218810 (6218804 used in alignment)
Fall Chinook Aquareovirus	31220974, 31220975, 31220977, 31220979, 31220981, 31220983, 31220985, 31220987, 31220989, 31220991 (used in alignment), 31220993, 31220995
Green River Chinook Virus, Aquareovirus B	37618798, 37618804, 37618796, 37618786 (used in alignment), 37618788, 37618800, 37618790, 37618792, 37618802, 37618794

## Sheet: Table S8. DTU Archived Samples
Table S8. Comparison of PRV detection in tissue samples using pan-PRV one-step RT-qPCR assay and genotype specific assay.
Genotype	Sample	Ct values				Ct difference (Genotype specific assay - pan-PRV one-step assay)
		PRV-11 Target: L1	PRV-22 Target: L2	PRV-33 Target: S1	Pan-PRV Target: M2
PRV-1	21-61-12a	26.85			24.47	2.38
PRV-1	21-61	30.95			28.76	2.19
PRV-1	PRV1-KOP	25.47			22.015	3.455
PRV-2	20-356-1 Heart		21.23		25.07	-3.84
PRV-2	20-356-1 Kidney		22.75		22.05	0.7
PRV-2	20-356-1 Spleen		20.12		23.21	-3.09
PRV-2	20-356-2 Heart		23.13		27.42	-4.29
PRV-2	20-356-2 Kidney		18.93		24.735	-5.805
PRV-2	20-356-2 Spleen		21.06		24.415	-3.355
PRV-2	20-365-3		18.52		21.61	-3.09
PRV-3	21-1274-33			23.96	22.965	0.995
PRV-3	21-1274-35			25.68	23.585	2.095
PRV-3	21-1274-36			22.02	21.125	0.895
PRV-3	21-1272-pos opr Kidney			24.01	23.535	0.475
PRV-3	PRV3-KOP			24.01	23.425	0.585
1. One-Step RT-qPCR described by Palacios et al. 2010; 2. Two-Step RT-qPCR described by Takano et al. 2016; 3. One-Step RT-qPCR described by Olsen et al. 2015

## Sheet: Table S9. Panel Results
Table S9. Inter-laboratory proficiency panel results from the Aquatic Animal Health Laboratory at the Pacific Biological Station (PBS-AAHL) and the European Union Reference Laboratory for fish and crustacean diseases at the Danish Technical University (DTU-EURL).
Tube ID #	Contents	Source ID	PBS-AAHL: Ct value	PBS-AAHL: Copies/uL	DTU-EURL: Ct value	DTU-EURL: Copies/uL
1	PRV-2	LTN-20-68-PRV2	18.73	300555	17.67	546200
2	PRV-1a (16-005)	LTN-19-27-1049	13.23	18093444	13.3533	8257000
3	Negative Tissue	LTN-19-27-1005	Undetermined	Undetermined	Undetermined	Undetermined
4	PRV-1a (16-005)	LTN-19-27-1054	21.75	41127	23.4733	9694
5	PRV-1a (16-005)	LTN-19-27-1054	21.77	40626	23.5633	9044
6	PRV-1a (16-005)	LTN-19-27-1049	14.61	4537673	16.1433	1782000
7	PRV-1a (16-005)	LTN-19-27-1056	31.71	58	31.73	47
8	PRV-1a (16-005)	LTN-19-27-1054	25.51	3502	26.0833	1474
9	PRV-3a (NOR/060214)	LTN-20-68-PRV3a	18.64	318609	19.1633	169600
10	PRV-3b (DK/PRV315)	LTN-20-68-PRV3b	14.3	22269440	12.58	20480000
11	Water	Water	Undetermined	Undetermined	Undetermined	Undetermined
12	Negative Tissue	LTN-19-27-1005	Undetermined	Undetermined	Undetermined	Undetermined
13	PRV-3b (DK/PRV315)	LTN-20-68-PRV3b	14.81	3992433	15.0533	2559000
14	Negative Tissue	LTN-19-27-1006	Undetermined	Undetermined	Undetermined	Undetermined
15	PRV-3a (NOR/060214)	LTN-20-68-PRV3a	15.05	27271920	13.96	5662000
16	PRV-2	LTN-20-68-PRV2	18.5	401228	17.6267	529200
17	Negative Tissue	LTN-19-27-1006	Undetermined	Undetermined	Undetermined	Undetermined
18	PRV-1a (16-005)	LTN-19-27-1056	30.45	213	29.2567	207
19	PRV-2	LTN-20-68-PRV2	20.76	78941	19.9833	99970
20	PRV-3a (NOR/060214)	LTN-20-68-PRV3a	15.54	2818362	16.59	1164000

## Sheet: Table S10. Reference Genomes
Table S10. PRV Reference genomes used for primer and probe design of the pan-PRV RT-qPCR assay.
PRV Genotype	Isolate	GenBank Accession	Host Species	Country of Origin
PRV-1	CGA280-05	NC_036468-NC_036477	Atlantic Salmon	Chile
PRV-1	NOR2012-V3621	KY429943-KY429952	Atlantic Salmon	Norway
PRV-1	VT06062012-358	KC473453, KC715679-KC715687	Atlantic Salmon	Canada
PRV-2	-	LC145608-LC145617	Coho Salmon	Japan
PRV-3	ADLPRV3	MH229776-MH229785	Coho Salmon	Chile
PRV-3	NOR/060214	MG253807-MG253816	Rainbow Trout	Norway

[truncated: 7 more sheets: Table S11. Blastn Genomes, Figure S1. M2 S1 Conservation, Figure S2. 44 M2 Alignment, Figure S3. Reovirus Alignment, Figure S4. LOD LOQ for APC, Figure S5. One Step qPCR - APC, Figure S6. APC Sequence]
